# Supplementary material for: Epigenetic Deregulation of Telomere-Related Genes in Newly Diagnosed Multiple Myeloma Patients
Source: Cancers (Basel). 2021 Dec 17;13(24):6348. doi: 10.3390/cancers13246348 (PMC8699806; doi:10.3390/cancers13246348)
Supplement: Supplementary file 1 [file cancers-13-06348-s001.zip]

Archive with 1 entries (1 files):
- cancers-1477818-supplementary.pdf
